# Supplementary material for: Ecological Integrity Impairment and Habitat Fragmentation for Neotropical Macroinvertebrate Communities in an Agricultural Stream
Source: Toxics. 2022 Jun 22;10(7):346. doi: 10.3390/toxics10070346 (PMC9316105; doi:10.3390/toxics10070346)
Supplement: Supplementary file 1 [file toxics-10-00346-s001.zip]

Archive with 1 entries (1 files):
- toxics-1761465-supplementary.pdf
